# Supplementary material for: Reconstructing the historical decline of lichen cover across the reindeer fence of the Finnish–Norwegian border
Source: Ambio. 2025 May 13;54(10):1683–704. doi: 10.1007/s13280-025-02171-3 (PMC12405101; doi:10.1007/s13280-025-02171-3)
Supplement: Supplementary file 1 — Supplementary file1 (XLSX 2265 KB) [file 13280_2025_2171_MOESM1_ESM.xlsx]

## Sheet: Title page
Ambio
Supplementary Information
This supplementary information has not been peer reviewed.
Title: Reconstructing the historical decline of lichen cover across the reindeer fence of the Finnish–Norwegian border
Authors: Wallenius*, T., J.W. Bjerke, R. Erlandsson, T. H. M. Kolari., A. Räsänen, T. Tahvanainen, H. Tømmervik, E. Winquist and T. Virtanen
*Corresponding author's contact information: Address: Biocenter 3, Viikinkaari 1, P.O. Box 65, 00014 University of Helsinki, e-mail: tuomo.wallenius@helsinki.fi

## Sheet: Table S1. Näkkälä year-round
Näkkälä year-round
Constants								Formulas
Area, no lakes					3402	km2		bt = bt-1 + gt-1 - et-1 - wt-1		bt is the pale lichen biomass per square kilometer on average in the management area in the beginning of the year t
Daily energy requirements				winter	20	MJ d-1		g t = ft (bt (1.95 bt -0,1) - bt)		gt is the lichen growth during the year t
Metabolizable energy from lichen					10.8	MJ kg-1				ft is a landscape and year dependent factor that expresses the proportion of the lichen growth predicted by the mean biomass that realizes due to biomass distribution in the landscape
Annual ingested amount of (dry matter) lichen				i at winter pasture	675.926	kg d-1 y-1
Annual ingested amount of (dry matter) lichen				i at year-round pasture	337.963	kg d-1 y-1		et = i dt		Eaten amount of lichen in metric tons km-2 (equals to g m-2) in year t
Annual loss factor lt (proportion of the lichen biomass loss fitted to satellite image data) by one reindeer year-1 km-2				lt after fence	0.069			wt = bt dt l,		wt is "wasted" lichen as product of lichen biomass, reindeer density and loss factor l
Annual loss factor lt (proportion of the lichen biomass loss fitted to satellite image data) by one reindeer year-1 km-3				lt before fence	0.019					where lt is the annually lost proportion of the lichen biomass that is not explained by reindeer intake
Wasting/eating
max	min
37.9704	4.08284
						Interpolated values		Initial values
					Reindeer numbers n (yearly average)	Density dt	Eaten amount et	Lichen biomass, 103 kg km-2											+WMAPE	0.35
BM reconstruction from satellite images	-WMAPE	+WMAPE	ft	Year	n	Reindeer years-1 km-2	Eaten lichen, 103 kg km-2	Growth - eating	Growth - eating	Growth - eating	Cumulative intake only	Winter pasture model	Model without intake	Growth - eating - loss	Growth - eating - loss	Growth - eating - loss			-WMAPE	-0.35
			0.67	1946	4469.66	1.31383	0.444027	200	400	600	400	400	400	600	400	200
			0.67	1947	4789.45	1.40783	0.475796	219.361	418.566	610.964	399.556	408.137	409.025	595.986	408.581	214.368		BM reconstruction from satellite images		Year
			0.67	1948	5109.24	1.50183	0.507564	239.055	436.622	621.343	399.08	415.075	416.868	591.176	415.972	228.246		186	137.778	1963
			0.67	1949	5429.03	1.59583	0.539333	258.969	454.132	631.155	398.573	420.842	423.551	585.643	422.197	241.524			286.154	1963
			0.67	1950	5748.81	1.68983	0.571101	278.994	471.066	640.42	398.033	425.474	429.104	579.46	427.289	254.106		63	46.6667	1973
			0.67	1951	6068.6	1.78383	0.60287	299.026	487.399	649.158	397.462	429.012	433.565	572.695	431.289	265.916			96.9231	1973
			0.67	1952	6388.39	1.87783	0.634638	318.968	503.116	657.389	396.859	431.506	436.978	565.412	434.243	276.889		40	29.6296	1980
			0.67	1953	6708.18	1.97183	0.666407	338.732	518.206	665.135	396.225	433.01	439.395	557.675	436.204	286.979			61.5385	1980
			0.67	1954	6883.45	2.02335	0.683818	358.238	532.664	672.416	395.558	433.579	440.867	549.539	437.225	296.151		46	34.0741	1984
			0.67	1955	7086.14	2.08293	0.703955	377.429	546.503	679.268	394.874	433.651	441.808	541.519	437.732	304.641			70.7692	1984
			0.67	1956	7333.14	2.15554	0.728492	396.24	559.723	685.707	394.17	433.187	442.184	533.526	437.689	312.393		29	21.4815	1992
			0.67	1957	7075.45	2.07979	0.702892	414.611	572.325	691.749	393.442	432.108	394.266	467.931	389.848	285.658			44.6154	1992
			0.67	1958	6664.46	1.95898	0.662063	432.547	584.371	697.465	392.739	431.778	356.833	417.09	352.447	264.556		27	20	1997
			0.67	1959	5539.45	1.62829	0.550303	450.023	595.883	702.884	392.077	432.543	328.499	378.622	324.115	248.719			41.5385	1997
			0.67	1960	6589.59	1.93698	0.654626	467.077	606.945	708.094	391.527	436.199	311.891	355.023	307.497	240.728		28	20.7407	2000
			0.67	1961	6787.19	1.99506	0.674256	483.464	617.35	712.887	390.872	436.867	290.666	326.848	286.239	228.338			43.0769	2000
			0.67	1962	7333.14	2.15554	0.728492	499.254	627.202	717.372	390.198	436.968	271.234	301.498	266.754	216.53		31	22.963	2009
186	123.179	379.592	0.658342	1963	7054.57	2.07365	0.700818	514.4	636.487	721.53	389.469	435.623	251.492	276.459	246.941	203.721			47.6923	2009
			0.657342	1964	7280.69	2.14012	0.723281	528.711	645.141	725.382	388.769	434.791	235.674	256.446	231.042	193.41		20	14.8148	2013
			0.656342	1965	7995.21	2.35015	0.794264	542.4	653.3	728.972	388.045	433.396	220.874	238.018	216.15	183.407			30.7692	2013
			0.655342	1966	7995.21	2.35015	0.794264	555.422	660.937	732.268	387.251	430.199	204.839	218.622	200.013	171.864		20	14.8148	2020
			0.654342	1967	8319.62	2.44551	0.826491	567.858	668.146	735.357	386.457	427.209	191.095	202.093	186.156	161.822			30.7692	2020
			0.653342	1968	10016	2.94416	0.995018	579.685	674.916	738.221	385.63	423.57	177.985	186.552	172.927	151.941
			0.652342	1969	9268.41	2.7244	0.920747	590.782	681.13	740.736	384.635	415.823	160.58	166.65	155.401	137.926
			0.651342	1970	9869.36	2.90105	0.980447	601.412	687.06	743.166	383.714	410.574	148.544	152.767	143.223	128.285
			0.650342	1971	10592	3.11347	1.05224	611.453	692.585	745.383	382.734	404.204	136.462	139.031	130.997	118.33
			0.649342	1972	10592	3.11347	1.05224	620.913	697.715	747.388	381.682	396.541	124.232	125.318	118.62	107.99
63	41.7219	128.571	0.648015	1973	4887.57	1.43668	0.485543	629.884	702.543	749.264	380.63	389.482	113.982	113.84	108.21	99.2185
			0.638015	1974	6011.56	1.76707	0.597203	638.946	707.647	751.587	380.144	396.503	118.502	117.881	112.46	103.759
			0.628015	1975	8158.69	2.3982	0.810504	647.289	712.264	753.613	379.547	400.178	119.891	118.713	113.636	105.448
			0.618015	1976	8950.11	2.63084	0.889126	654.855	716.324	755.264	378.736	398.137	115.718	113.859	109.333	102.001
			0.608015	1977	10314	3.03174	1.02461	661.825	720.002	756.7	377.847	394.034	109.898	107.382	103.411	96.952
			0.598015	1978	10329.2	3.03623	1.02613	668.181	723.266	757.88	376.823	386.667	101.517	98.3522	94.9677	89.4394
			0.588015	1979	10384.2	3.0524	1.0316	674.095	726.28	758.954	375.796	379.551	94.1102	90.3798	87.4798	82.7255
40	26.4901	81.6327	0.577713	1980	10660.8	3.13368	1.05907	679.593	729.059	759.926	374.765	372.564	87.4413	83.2102	80.7159	76.613
			0.583513	1981	11764.9	3.45823	1.16875	684.677	731.595	760.783	373.706	365.174	81.0016	76.3211	74.1797	70.6461
			0.589313	1982	12033.8	3.53728	1.19547	689.458	733.921	761.501	372.537	356.045	73.7908	68.6921	66.8879	63.9017
			0.595113	1983	12346.5	3.62919	1.22653	694.025	736.128	762.17	371.342	347.239	67.4409	61.9544	60.4299	57.8994
46	30.4636	93.8776	0.600913	1984	13905.9	4.08757	1.38145	698.381	738.215	762.788	370.115	338.652	61.7746	55.9246	54.634	52.486
			0.606713	1985	13605.5	3.99925	1.3516	702.405	740.062	763.233	368.734	327.682	55.1494	48.9791	47.917	46.1444
			0.612513	1986	14077.6	4.13802	1.3985	706.295	741.865	763.7	367.382	318.47	50.1567	43.6565	42.7648	41.2728
			0.618313	1987	12756	3.74955	1.26721	709.976	743.548	764.11	365.983	309.287	45.6071	38.7906	38.0421	36.7865
			0.624113	1988	15599.8	4.58548	1.54972	713.632	745.294	764.643	364.716	303.619	43.1319	35.939	35.2831	34.1803
			0.629913	1989	14241	4.18608	1.41474	716.846	746.683	764.879	363.167	293.18	38.5864	31.1544	30.6128	29.7002
			0.635713	1990	13890.7	4.08308	1.37993	720.056	748.152	765.252	361.752	286.373	36.0232	28.2444	27.7756	26.9839
			0.641513	1991	13181.2	3.87455	1.30945	723.157	749.593	765.654	360.372	280.935	34.1737	26.0167	25.6033	24.9037
29	19.2053	59.1837	0.643848	1992	10571.7	3.10749	1.05021	726.188	751.043	766.117	359.062	277.36	33.1406	24.5528	24.1789	23.5449
			0.633848	1993	9580.6	2.81617	0.95176	729.315	752.674	766.817	358.012	278.683	34.0112	24.8088	24.4489	23.8374
			0.623848	1994	9469.58	2.78353	0.940731	732.293	754.264	767.545	357.06	281.359	35.3846	25.5494	25.197	24.5973
			0.613848	1995	9887.19	2.90629	0.982218	735.048	755.729	768.214	356.12	283.779	36.6425	26.2371	25.893	25.3066
			0.603848	1996	9434.44	2.7732	0.93724	737.546	757.029	768.776	355.137	285.015	37.394	26.5371	26.2057	25.6402
27	17.8808	55.102	0.593848	1997	7515.98	2.20928	0.746655	739.891	758.262	769.324	354.2	286.685	38.3074	27.0069	26.6859	26.1374
			0.583848	1998	7933.59	2.33204	0.788142	742.242	759.579	770.007	353.454	291.408	40.5224	28.5944	28.2722	27.721
			0.573848	1999	7843.95	2.30569	0.779237	744.37	760.746	770.586	352.665	294.852	42.1991	29.787	29.4686	28.9232
28	18.543	57.1429	0.565568	2000	7331.62	2.15509	0.728341	746.343	761.824	771.118	351.886	297.99	43.7438	30.9106	30.5971	30.0596
			0.583568	2001	8291.61	2.43728	0.823709	748.221	762.868	771.652	351.158	301.679	45.557	32.2889	31.9785	31.4457
			0.601568	2002	8933.81	2.62605	0.887507	749.984	763.813	772.101	350.334	303.943	46.6901	33.1466	32.8448	32.3263
			0.619568	2003	10226.4	3.00599	1.01591	751.662	764.695	772.499	349.447	305.424	47.4295	33.7065	33.4165	32.9175
			0.637568	2004	12521.7	3.68069	1.24394	753.19	765.449	772.783	348.431	304.912	47.1556	33.4577	33.1856	32.7171
			0.655568	2005	10572.7	3.10778	1.05032	754.47	765.979	772.859	347.187	300.619	44.9873	31.663	31.4191	30.9987
			0.673568	2006	12458	3.66198	1.23761	755.936	766.72	773.161	346.136	300.861	45.1457	31.7129	31.4825	31.0851
			0.691568	2007	11627.4	3.41781	1.15509	757.189	767.274	773.294	344.899	298.097	43.8343	30.577	30.3672	30.0049
			0.709568	2008	10492.2	3.08413	1.04232	758.509	767.921	773.536	343.744	297.64	43.6807	30.3507	30.1546	29.8156
31	20.5298	63.2653	0.720463	2009	12354.1	3.63144	1.22729	759.915	768.684	773.911	342.701	299.88	44.812	31.1616	30.9727	30.6461		1992
			0.707763	2010	12146.4	3.57036	1.20665	761.077	769.236	774.096	341.474	298.822	44.3343	30.7094	30.5345	30.232		Lichen growth in 1992	Lichen loss
			0.695063	2011	15145	4.4518	1.50454	762.139	769.739	774.264	340.268	297.841	43.906	30.2908	30.1286	29.8476		6.72988	5.15016
			0.682363	2012	16454.9	4.83683	1.63467	762.791	769.88	774.098	338.763	290.959	40.6645	27.6135	27.4731	27.2299
20	13.245	40.8163	0.669663	2013	13278	3.90299	1.31907	763.231	769.851	773.788	337.128	281.91	36.694	24.2835	24.1651	23.9598
			0.656963	2014	14055.7	4.13159	1.39632	763.919	770.11	773.79	335.809	278.956	35.6558	23.2094	23.1011	22.913
			0.644263	2015	14440.7	4.24476	1.43457	764.448	770.245	773.689	334.413	274.467	34.0132	21.6562	21.5587	21.3893
			0.631563	2016	11853.5	3.48428	1.17756	764.869	770.303	773.532	332.978	269.273	32.1648	19.9276	19.8404	19.6889
			0.618863	2017	10128.6	2.97725	1.0062	765.484	770.586	773.616	331.801	268.506	32.1094	19.5662	19.4834	19.3394
			0.606163	2018	11106.4	3.26467	1.10334	766.198	770.994	773.84	330.795	270.328	33.028	19.9672	19.8858	19.7443
			0.593463	2019	12215.6	3.59072	1.21353	766.738	771.251	773.93	329.691	269.989	33.0815	19.7548	19.6769	19.5413
20	13.245	40.8163	0.578913	2020	8198.92	2.41003	0.814501	767.102	771.355	773.878	328.478	267.387	32.2293	18.8846	18.8121	18.6857

## Sheet: Table S2. Kautokeino winter
Kautokeino winter
Constants							Formulas
Area, no lakes						5470	bt = bt-1 + gt-1 - et-1 - wt-1		bt is the pale lichen biomass per square kilometer on average in the management area in the beginning of the year t
Daily energy requirements					winter	20	g t = ft (bt (1.95 bt -0,1) - bt)		gt is the lichen growth during the year t
Metabolizable energy from lichen						10.8			ft is a landscape and year dependent factor that expresses the proportion of the lichen growth predicted by the mean biomass that realizes due to biomass distribution in the landscape
Annual ingested amount of (dry matter) lichen					i at winter pasture	675.926
Annual ingested amount of (dry matter) lichen					i at year-round pasture		et = i dt		Eaten amount of lichen in metric tons km-2 (equals to g m-2) in year t
Annual loss factor lt (proportion of the lichen biomass loss fitted to satellite image data) by one reindeer year-1 km-2					lt at year-round pasturing		wt = bt dt l,		wt is "wasted" lichen as product of lichen biomass, reindeer density and unknown loss factor l
Annual loss factor lt (proportion of the lichen biomass loss fitted to satellite image data) by one reindeer year-1 km-3					lt at winter pasturing	0.019			where lt is the annually lost proportion of the lichen biomass that is not explained by reindeer intake
Wasting/eating
Max	Min
12.7885	1.40533
				Interpolated values		Initial values
BM reconstruction from satellite images	ft	Year	Reindeer numbers n (yearly average)	Density dt	Eaten amount et	Lichen biomass, 103 kg km-2
BM reconstruction	Landscape factor	Year	n	Reindeer years-1 km-2	Eaten lichen, 103 kg km-2	Growth - eating	Growth - eating	Growth - eating	Cumulative intake	Model without intake	Growth - eating - loss	Growth - eating - loss	Growth - eating - loss
	0.67	1946	32368	2.52907	1.70946	200	400	600	400	400	600	400	200
	0.67	1947	32400	2.53157	1.71115	218.095	417.3	609.698	398.291	399.789	580.867	398.079	208.485
	0.67	1948	33910	2.64955	1.7909	236.534	434.156	618.906	396.579	399.574	563.56	396.277	216.726		wMAPE	0.35
	0.67	1949	34500	2.69565	1.82206	255.139	450.456	627.562	394.788	398.479	546.554	393.635	224.152		BM +- WMAPE	Year
	0.67	1950	30079	2.35022	1.58857	273.862	466.224	635.734	392.966	397.116	530.66	390.813	231.092
	0.67	1951	29816	2.32967	1.57468	292.876	481.707	643.706	391.378	398.462	519.983	390.998	239.518		700	1963
	0.67	1952	32415	2.53274	1.71194	311.874	496.66	651.263	389.803	399.872	510.443	391.338	247.768		455	1963
	0.67	1953	33128	2.58845	1.7496	330.622	510.921	658.269	388.091	399.642	499.604	390.007	254.63		337.037	1963
	0.67	1954	38250	2.98866	2.02011	349.147	524.589	664.851	386.342	399.006	489.144	388.321	260.9		276.923	1973
	0.67	1955	39250	3.06679	2.07292	367.15	537.43	670.794	384.322	395.382	475.604	383.532	264.637		180	1973
	0.67	1956	42060	3.28635	2.22133	384.793	549.676	676.349	382.249	391.463	462.564	378.497	267.729		133.333	1973
	0.67	1957	43300	3.38324	2.28682	401.931	561.238	681.439	380.027	386.231	448.654	372.135	269.384		263.077	1980
	0.67	1958	45598	3.56279	2.40818	418.606	572.214	686.17	377.74	380.731	435.175	365.547	270.377		171	1980
	0.67	1959	47552	3.71547	2.51138	434.73	582.559	690.506	375.332	374.404	421.369	358.139	270.265		126.667	1980
	0.67	1960	46827	3.65882	2.47309	450.292	592.31	694.486	372.821	367.549	407.568	350.222	269.272		209.231	1984
	0.67	1961	46086	3.60092	2.43395	465.415	601.625	698.27	370.348	361.706	395.583	343.409	268.676		136	1984
	0.67	1962	46589	3.64022	2.46052	480.08	610.518	701.87	367.914	356.774	385.2	337.587	268.455		100.741	1984
455	0.67	1963	50122	3.91627	2.64711	494.205	618.935	705.23	365.453	351.998	375.448	331.966	268.022		169.231	1992
	0.673	1964	55271	4.31859	2.91905	507.624	626.732	708.202	362.806	345.784	364.418	324.876	266.026		110	1992
	0.676	1965	55455	4.33296	2.92876	520.323	633.896	710.749	359.887	337.575	351.452	315.73	261.96		81.4815	1992
	0.679	1966	54039	4.22233	2.85398	532.567	640.713	713.156	356.958	330.152	339.755	307.42	258.225		135.385	1997
	0.682	1967	51919	4.05668	2.74202	544.434	647.277	715.513	354.104	324.219	330.074	300.672	255.492		88	1997
	0.685	1968	45881	3.5849	2.42313	555.958	653.632	717.861	351.362	319.94	322.536	295.659	253.972		65.1852	1997
	0.688	1969	37644	2.94131	1.9881	567.339	659.989	720.404	348.939	318.993	318.963	294.119	255.249		124.615	2000
	0.691	1970	40575	3.17032	2.1429	578.681	666.458	723.244	346.951	322.113	320.097	296.815	260.094		81	2000
	0.694	1971	43242	3.3787	2.28375	589.376	672.435	725.771	344.808	323.717	319.7	297.993	263.497		60	2000
	0.697	1972	50297	3.92995	2.65635	599.451	677.955	728.016	342.525	324.016	318.015	297.866	265.617		149.231	2009
180	0.704	1973	51264	4.0055	2.70742	608.691	682.808	729.765	339.868	320.991	312.843	294.347	264.545		97	2009
	0.684	1974	44012	3.43887	2.32442	617.511	687.392	731.393	337.161	317.975	307.817	290.849	263.334		71.8519	2009
	0.664	1975	48122	3.76	2.54148	625.925	691.88	733.178	334.836	318.034	306.3	290.53	264.815		113.846	2013
	0.644	1976	51586	4.03066	2.72443	633.373	695.692	734.515	332.295	315.538	302.194	287.63	263.756		74	2013
	0.624	1977	56788	4.43712	2.99916	639.959	698.914	735.473	329.57	311.011	296.058	282.668	260.616		54.8148	2013
	0.604	1978	62539	4.88647	3.30289	645.653	701.499	735.986	326.571	303.853	287.247	275.023	254.804		76.9231	2020
	0.584	1979	65341	5.1054	3.45088	650.487	703.463	736.054	323.268	294.139	275.837	264.76	246.364		50	2020
171	0.57	1980	66735	5.21432	3.5245	654.673	705.002	735.859	319.817	283.534	263.588	253.57	236.872		37.037	2020
	0.5725	1981	71311	5.57187	3.76617	658.406	706.27	735.522	316.293	272.967	251.459	242.394	227.235
	0.575	1982	74983	5.85878	3.9601	661.752	707.252	734.976	312.527	261.673	238.608	230.444	216.746
	0.5775	1983	78664	6.14639	4.15451	664.775	708.011	734.279	308.567	250.202	225.61	218.275	205.932
136	0.58	1984	81231	6.34697	4.29008	667.488	708.557	733.439	304.412	238.665	212.573	206.001	194.907
	0.5825	1985	95202	7.43859	5.02793	669.963	708.959	732.524	300.122	227.559	200.011	194.123	184.156
	0.585	1986	99358	7.76332	5.24743	671.608	708.622	730.934	295.094	213.037	183.933	178.759	169.975
	0.5875	1987	101252	7.9113	5.34745	672.98	708.104	729.226	289.847	199.132	168.496	163.955	156.224
	0.59	1988	105498	8.24306	5.5717	674.212	707.533	727.526	284.499	186.549	154.416	150.418	143.593
	0.5925	1989	110642	8.64499	5.84337	675.186	706.788	725.709	278.928	174.482	140.866	137.348	131.329
	0.595	1990	101760	7.951	5.37428	675.867	705.832	723.736	273.084	162.732	127.637	124.549	119.252
	0.5975	1991	92690	7.24231	4.89527	677.009	705.416	722.356	267.71	154.774	118.209	115.438	110.671
110	0.6	1992	93319	7.29146	4.92849	678.6	705.522	721.547	262.815	149.901	111.864	109.325	104.947
	0.61	1993	90000	7.03213	4.7532	680.103	705.611	720.767	257.886	145.447	105.967	103.633	99.6001				Lichen loss in 1992
	0.62	1994	88103	6.88391	4.65301	681.81	705.953	720.274	253.133	142.422	101.474	99.307	95.5539				15.0976
	0.63	1995	88506	6.9154	4.6743	683.631	706.46	719.98	248.48	140.345	97.9174	95.89	92.3717
	0.64	1996	80707	6.30602	4.26241	685.437	707.001	719.751	243.806	138.632	94.7365	92.8342	89.5258
88	0.65	1997	88313	6.90032	4.6641	687.657	708.005	720.018	239.543	138.936	93.4837	91.6702	88.5095
	0.66	1998	77509	6.05615	4.09351	689.452	708.632	719.938	234.879	137.914	91.0553	89.3431	86.3528
	0.67	1999	75906	5.9309	4.00885	691.813	709.873	720.505	230.786	139.454	91.0132	89.364	86.4777
81	0.68	2000	65508	5.11845	3.4597	694.219	711.205	721.192	226.777	141.486	91.494	89.8995	87.1035
	0.6822	2001	62021	4.846	3.27554	697.126	713.084	722.455	223.317	145.835	94.1406	92.5732	89.8195
	0.6844	2002	73624	5.7526	3.88833	700.063	715.05	723.839	220.042	150.776	97.4583	95.9124	93.1917			Lichen growth in 1992
	0.6866	2003	84214	6.58004	4.44762	702.23	716.297	724.539	216.153	152.941	98.4823	96.9881	94.3536			14.6669
	0.6888	2004	96536	7.54282	5.09839	703.725	716.925	724.65	211.706	152.618	97.4138	95.9938	93.486
	0.691	2005	92714	7.24419	4.89653	704.496	716.878	724.118	206.607	149.589	94.0158	92.691	90.347
	0.6932	2006	89030	6.95634	4.70197	705.441	717.053	723.836	201.711	147.773	91.6272	90.3795	88.1687
	0.6954	2007	93915	7.33803	4.95996	706.54	717.427	723.781	197.009	146.994	90.121	88.9365	86.8343
	0.6976	2008	98106	7.66549	5.1813	707.331	717.536	723.486	192.049	145.277	87.8275	86.7097	84.7229
97	0.7	2009	96009	7.50164	5.07055	707.87	717.432	723.004	186.867	142.875	84.9419	83.8915	82.0217
	0.69	2010	98288	7.67971	5.19092	708.505	717.463	722.68	181.797	141.219	82.6542	81.6609	79.89
	0.68	2011	96265	7.52164	5.08407	708.899	717.299	722.188	176.606	138.975	79.8796	78.9426	77.27
	0.67	2012	107055	8.36472	5.65393	709.295	717.18	721.765	171.522	137.103	77.4007	76.513	74.926
74	0.66	2013	106127	8.29221	5.60492	709.017	716.424	720.729	165.868	132.947	73.0376	72.2097	70.7278
	0.65	2014	95881	7.49164	5.06379	708.724	715.69	719.737	160.263	129.167	68.9139	68.1382	66.748
	0.64	2015	79333	6.19867	4.18984	708.909	715.466	719.274	155.199	127.497	66.4416	65.7009	64.3715
	0.63	2016	80909	6.32181	4.27307	709.876	716.055	719.641	151.009	128.854	66.3974	65.6709	64.3655
	0.62	2017	79076	6.17859	4.17627	710.625	716.453	719.833	146.736	129.562	65.9285	65.2187	63.942
	0.61	2018	77115	6.02536	4.0727	711.349	716.85	720.04	142.56	130.316	65.5605	64.8658	63.6149
	0.6	2019	78576	6.13952	4.14986	712.058	717.256	720.269	138.487	131.139	65.3091	64.6281	63.4004
50	0.59	2020	78909	6.16554	4.16745	712.573	717.488	720.337	134.338	131.364	64.6586	63.9933	62.7927

## Sheet:  Table S3.
Year of the reconstruction	Year of field observations	BM field survey	BM reconstructed	Percentage error	Absolute percentage error	Error in grams	Absolute error in grams	References
1963	1961	590	591	-0.169492	0	-1	1	Lyftingsmo E, 1965. Norske fjellbeite. Bind XIV. Oversyn over Fjellbeite i Finnmark. Det Kongelige Selskap for Norges Vel, Mosjøen.; Tømmervik, H., B. Johansen, J.A. Riseth, S.R. Karlsen, B. Solberg, and K.A. Høgda. 2009. Above ground biomass changes in the mountain birch forests and mountain heaths of Finnmarksvidda, northern Norway, in the period 1957-2006. Forest Ecology and Management 257: 24…
1973	1975	380	257	32.3684	32	123	123	Villmo, L. 1975. Reinbeiterapporter for Kautokeino og Karasjok 1974–1975. Stats_x0002_konsulenten i reindrift. The Directorate for Reindeer Husbandry in Norway, Tromsø, Norway.; Tømmervik, H., B. Johansen, J.A. Riseth, S.R. Karlsen, B. Solberg, and K.A. Høgda. 2009. Above ground biomass changes in the mountain birch forests and mountain heaths of Finnmarksvidda, northern Norway, in the period 195…
1973	1976	515	257	50.0971	50	258	258	Solheim, E. 1976. Førebels rapport om forsøk med flybildetolking av reinbeite og framstilling pa˚ kart etter rutenettmetoden. Report. Jordregisterinstituttet. The Norwegian Forest and Landscape Institute, 18 pp.; Tømmervik, H., B. Johansen, J.A. Riseth, S.R. Karlsen, B. Solberg, and K.A. Høgda. 2009. Above ground biomass changes in the mountain birch forests and mountain heaths of Finnmarksvidda,…
1980	1977	26.1	40	-53.2567	53	-13.9	14	Mattila, E. 1981. Survey of reindeer winter ranges as part of the Finnish National Forest Inventory in 1976— 1978. Seloste: Porojen talvilaitumien arviointi osana valtakunnan metsien inventointia Suomessa 1976— 1978. Communicationes Instituti Forestalls Fenniae 99(6). 74 s.
1992	1989	250	179	28.4	28	71	71	Prestbakmo, H. 1990. Beiteregistreringer-Distrikt 30–31. Intern rapport. The Direc_x0002_torate for Reindeer Husbandry in Norway, Tromsø, Norway. 12 pp.; Johansen, B., Tømmervik, H., 1990. Mapping winter grazing areas for reindeer in Finnmark county, Northern Norway, using Landsat 5/TM data. In: Proceedings, International Geoscience and Remote Sensing Symposium 1990, Volume I. pp. 613–616.; Tømme…
1997	1995	225	134	40.4444	40	91	91	Prestbakmo, H. 1995. Beiteregistreringer Vest-Finnmark 1995. Intern rapport til Reindriftsjefen. The Directorate for Reindeer Husbandry in Norway, Tromsø, Norway. 6 pp
1997	1996	12	27	-125	125	-15	15	Kumpula, J., Siitari, J., Siitari, S., Kurkilahti, M., Heikkinen. J. & Oinonen, K.. 2019. Poronhoitoalueen talvilaitumet vuosien 2016–2018 laiduninventoinnissa : Talvilaidunten tilan muutokset ja muutosten syyt. Luonnonvara- ja biotalouden tutkimus 33/201
1997	1998	200	134	33	33	66	66	Gaare, E., Tømmervik, H. 2000. Monitoring of lichen grazing areas in Finnmark. NINA Assignment Report 638, 33 pp
1997	1998	49.3	134	-171.805	172	-84.7	85	Tømmervik, H., Bjerke, J.W., Gaare, E., Johansen, B., Thannheiser, D. 2012. Rapid recovery of recently overexploited winter grazing pastures for reindeer in northern Norway. Fungal Ecology 5 (1), 3-15
2009	2005	171	154	9.94152	10	17	17	Tømmervik, H., Bjerke, J.W., Gaare, E., Johansen, B., Thannheiser, D. 2012. Rapid recovery of recently overexploited winter grazing pastures for reindeer in northern Norway. Fungal Ecology 5 (1), 3-15
2009	2006	300	154	48.6667	49	146	146	Gaare E., Tømmervik, HA., Bjerke, J.W., Thannheiser, D. 2006. Overva˚ king av vinterbeiter i Vest-Finnmark og Karasjok: Ny beskrivelse av fastrutene. NINA Report 204, 60 pp.; Johansen, B., Karlsen, S.R. 2007. Finnmarksvidda—kartlegging og overva˚ kning av reinbeiter—status 2006. Norut IT Report IT 394/1-2007. 47 pp.
2009	2007	15	31	-106.667	107	-16	16	Kumpula, J., Siitari, J., Siitari, S., Kurkilahti, M., Heikkinen. J. & Oinonen, K.. 2019. Poronhoitoalueen talvilaitumet vuosien 2016–2018 laiduninventoinnissa : Talvilaidunten tilan muutokset ja muutosten syyt. Luonnonvara- ja biotalouden tutkimus 33/2019. Luonnonvarakeskus. Helsinki. 86 s.
2013	2017	19	20	-5.26316	5	-1	1.2	Kumpula, J., Siitari, J., Siitari, S., Kurkilahti, M., Heikkinen. J. & Oinonen, K.. 2019. Poronhoitoalueen talvilaitumet vuosien 2016–2018 laiduninventoinnissa : Talvilaidunten tilan muutokset ja muutosten syyt. Luonnonvara- ja biotalouden tutkimus 33/2019. Luonnonvarakeskus. Helsinki. 86 s.
2020	2020	232	124	46.5517	46.5517	108	108	This study, Palokorsa – Sieiddečearru plots in the Norwegian side
2020	2020	101	46	54.4554	54.4554	55	55	This study, Palokorsa – Sieiddečearru plots in the Finnish side
	Sum	3085.4				Sum	1067.2
			Mean absolute percentage error				53.6671
			Weighted mean absolute percentage error (wMAPE)				34.5887

## Sheet: Fig. S1
Fig. S1. Grayscale average pixel values from the sources and the calibrating target (Sentinel-2 2020-07-30) images in the reference areas. a) Calibration equation of the 1984-07-09 Landsat-5 image had very good fit with data, b) The lowest coefficient of determination found in the 1973-07-23 Landsat-1 image was satisfactory.
a)
b)

## Sheet: Fig. S2
Fig. S2. The distribution of kalibrated greyscale values of different satellite images and the location of different reference areas.

## Sheet: Fig. S3
Fig. S3. Transect 4 and 5 plot locations in Palokorsa - Sieiddečearru area and the drone mosaic before a) and after b) the calibration with the Sentinel-2 image in the background. c) Coloured difference between the first phase calibration and the Sentinel-2 reveals flight paths of the drone indicating imperfect colour balancing of the uncalibrated drone mosaic. In Jauristunturit - Máðároaivi area…

## Sheet: Fig. S4
Fig. S4. Closeup of a coloured drone image showing a botanist at work on plot 3 on the Norwegian side of the transect 5 in Palokorsa - Sieiddečearru landscape. A white frame used for helping the estimation of the species coverages is positioned on the plot by the botanist. The yellow circle is positioned on the drone image according to the plot coordinates measured with RTK GPS. The small differe…
The drone images were converted into gayscale and the average pixel values inside the circles on plots were correlated with the pale lichen biomasses and coverages acquired from plots. Unfortunately, the pixel values from this plot had to be rejected because of the bright frame in the picture.

## Sheet: Fig. S5
Fig. S5. Annual relative lichen growth in Finnmark in plots protected from reindeer grazing. The data originates from an ongoing long-term lichen growth experiment in Kautokeino and Karasjok in Norway (see Tømmervik et al. 2012).
Tømmervik, H., Bjerke, J.W., Gaare, E., Johansen, B., Thannheiser, D. 2012. Rapid recovery of recently overexploited winter grazing pastures for reindeer in northern Norway. Fungal Ecology 5 (1), 3-15

## Sheet: Fig. S6
Fig. S6. Annual lichen yield according to the relative lichen growth equation.
